# Supplementary material for: Small Molecules with Thiourea Skeleton Induce Ethylene Response in Arabidopsis
Source: Int J Mol Sci. 2023 Aug 4;24(15):12420. doi: 10.3390/ijms241512420 (PMC10418922; doi:10.3390/ijms241512420)
Supplement: Supplementary file 1 [file ijms-24-12420-s001.zip]

Archive with 1 entries (1 files):
- ijms-2510761-supplementary.docx
